# Supplementary material for: Chromosome-scale assemblies of the male and female Populus euphratica genomes reveal the molecular basis of sex determination and sexual dimorphism
Source: Commun Biol. 2022 Nov 4;5:1186. doi: 10.1038/s42003-022-04145-7 (PMC9636151; doi:10.1038/s42003-022-04145-7)
Supplement: Supplementary file 4 — Supplementary Data 1–31 [file 42003_2022_4145_MOESM4_ESM.xlsx]

## Sheet: Supplementary Data 1
Supplementary Data 1. List of P. euphratica samples used in the study.
Accession	Sex	Organ	Analysis
TF1-136	F	Leaf	Illumina-seq, PacBio-seq,Hi-C-seq
TM7	M		Illumina-seq, PacBio-seq,Hi-C-seq
TF29-S	F	Stem	Bisulphite-seq
TF30-S	F		Bisulphite-seq
TF31-S	F		Bisulphite-seq
TF1-S	F		Bisulphite-seq
TF4-S	F		Bisulphite-seq
TF8-S	F		Bisulphite-seq
TM6-S	M		Bisulphite-seq
TM9-S	M		Bisulphite-seq
TM11-S	M		Bisulphite-seq
TM28-S	M		Bisulphite-seq
TM23-S	M		Bisulphite-seq
TM19-S	M		Bisulphite-seq
TF4-P	F	Petiole	RNA-seq
TF4-S	F	Stem	RNA-seq
TF4-L	F	Leaf	RNA-seq
TF4-C	F	Catkin	RNA-seq
TM7-P	M	Petiole	RNA-seq
TM7-S	M	Stem	RNA-seq
TM7-L	M	Leaf	RNA-seq
TM7-C	M	Catkin	RNA-seq
TF1-C	F	Catkin	RNA-seq
TF2-C	F		RNA-seq
TF3-C	F		RNA-seq
TF4-C	F		RNA-seq
TF5-C	F		RNA-seq
TM7-C	M		RNA-seq
TM2-C	M		RNA-seq
TM3-C	M		RNA-seq
TM4-C	M		RNA-seq
TM5-C	M		RNA-seq
TF1-L	F	Leaf	RNA-seq
TF2-L	F		RNA-seq
TF3-L	F		RNA-seq
TF4-L	F		RNA-seq
TF5-L	F		RNA-seq
TM7-L	M		RNA-seq
TM2-L	M		RNA-seq
TM3-L	M		RNA-seq
TM4-L	M		RNA-seq
TM5-L	M		RNA-seq
TF1	F	Leaf	BSA-F, Illumina-seq
TF2	F		BSA-F, Illumina-seq
TF3	F		BSA-F, Illumina-seq
TF4	F		BSA-F, Illumina-seq
TF5	F		BSA-F, Illumina-seq
TF6	F		BSA-F
TF7	F		BSA-F
TF8	F		BSA-F
TF9	F		BSA-F
TF10	F		BSA-F
TF11	F		BSA-F
TF12	F		BSA-F
TF13	F		BSA-F
TF14	F		BSA-F
TF15	F		BSA-F
TF16	F		BSA-F
TF17	F		BSA-F
TF18	F		BSA-F
TF19	F		BSA-F
TF20	F		BSA-F
TF21	F		BSA-F
TF22	F		BSA-F
TF23	F		BSA-F
TF24	F		BSA-F
TF25	F		BSA-F
TF26	F		BSA-F
TF27	F		BSA-F
TF28	F		BSA-F
TF29	F		BSA-F
TF30	F		BSA-F
TF31	F		BSA-F
TF32	F		BSA-F
TF33	F		BSA-F
TF34	F		BSA-F
TF34	F		BSA-F
TF36	F		BSA-F
TF37	F		BSA-F
TF38	F		BSA-F
TF39	F		BSA-F
TF40	F		BSA-F
TF41	F		BSA-F
TF42	F		BSA-F
TF43	F		BSA-F
TF44	F		BSA-F
TF45	F		BSA-F
TF46	F		BSA-F
TF47	F		BSA-F
TF48	F		BSA-F
TF49	F		BSA-F
TF50	F		BSA-F
TF51	F		BSA-F
TF52	F		BSA-F
TF53	F		BSA-F
TF54	F		BSA-F
TF55	F		BSA-F
TF56	F		BSA-F
TF57	F		BSA-F
TF58	F		BSA-F
TF59	F		BSA-F
TF60	F		BSA-F
TF61	F		BSA-F, Illumina-seq
TF62	F		BSA-F, Illumina-seq
TF63	F		BSA-F, Illumina-seq
TF64	F		BSA-F, Illumina-seq
TF65	F		BSA-F, Illumina-seq
TF66	F		BSA-F
TF67	F		BSA-F
TF68	F		BSA-F
TF69	F		BSA-F
TF70	F		BSA-F
TF71	F		BSA-F
TF72	F		BSA-F
TF73	F		BSA-F
TF74	F		BSA-F
TF75	F		BSA-F
TF76	F		BSA-F
TF77	F		BSA-F
TF78	F		BSA-F
TF79	F		BSA-F
TF80	F		BSA-F
TF81	F		BSA-F
TF82	F		BSA-F
TF83	F		BSA-F
TF84	F		BSA-F
TF85	F		BSA-F
TF86	F		BSA-F
TF87	F		BSA-F
TF88	F		BSA-F
TF89	F		BSA-F
TF90	F		BSA-F
TF91	F		BSA-F
TF92	F		BSA-F
TF93	F		BSA-F
TF94	F		BSA-F
TF95	F		BSA-F
TF96	F		BSA-F
TF97	F		BSA-F
TF98	F		BSA-F
TF99	F		BSA-F
TF100	F		BSA-F
TM2	M		BSA-M, Illumina-seq
TM3	M		BSA-M, Illumina-seq
TM4	M		BSA-M, Illumina-seq
TM5	M		BSA-M, Illumina-seq
TM6	M		BSA-M
TM7	M		BSA-M
TM8	M		BSA-M
TM9	M		BSA-M
TM11	M		BSA-M
TM12	M		BSA-M
TM13	M		BSA-M
TM14	M		BSA-M
TM15	M		BSA-M
TM16	M		BSA-M
TM17	M		BSA-M
TM18	M		BSA-M
TM19	M		BSA-M
TM20	M		BSA-M
TM21	M		BSA-M
TM22	M		BSA-M
TM23	M		BSA-M
TM24	M		BSA-M
TM25	M		BSA-M
TM26	M		BSA-M
TM27	M		BSA-M
TM28	M		BSA-M
TM29	M		BSA-M
TM31	M		BSA-M
TM32	M		BSA-M
TM33	M		BSA-M
TM34	M		BSA-M
TM35	M		BSA-M, Illumina-seq
TM36	M		BSA-M
TM37	M		BSA-M
TM38	M		BSA-M
TM39	M		BSA-M
TM40	M		BSA-M
TM41	M		BSA-M
TM42	M		BSA-M
TM43	M		BSA-M
TM44	M		BSA-M
TM45	M		BSA-M
TM46	M		BSA-M
TM47	M		BSA-M
TM48	M		BSA-M
TM49	M		BSA-M
TM50	M		BSA-M
TM51	M		BSA-M
TM52	M		BSA-M, Illumina-seq
TM53	M		BSA-M, Illumina-seq
TM54	M		BSA-M, Illumina-seq
TM55	M		BSA-M, Illumina-seq
TM56	M		BSA-M, Illumina-seq
TM57	M		BSA-M
TM58	M		BSA-M
TM59	M		BSA-M
TM60	M		BSA-M
TM61	M		BSA-M
TM62	M		BSA-M
TM63	M		BSA-M
TM64	M		BSA-M
TM65	M		BSA-M
TM66	M		BSA-M
TM67	M		BSA-M
TM69	M		BSA-M
TM70	M		BSA-M
TM71	M		BSA-M
TM72	M		BSA-M
TM73	M		BSA-M
TM74	M		BSA-M
TM75	M		BSA-M
TM76	M		BSA-M
TM77	M		BSA-M
TM78	M		BSA-M
TM79	M		BSA-M
TM80	M		BSA-M
TM81	M		BSA-M
TM82	M		BSA-M
TM83	M		BSA-M
TM84	M		BSA-M
TM85	M		BSA-M
TM86	M		BSA-M
TM87	M		BSA-M
TM88	M		BSA-M
TM89	M		BSA-M
TM90	M		BSA-M
TM91	M		BSA-M
TM92	M		BSA-M
TM93	M		BSA-M
TM94	M		BSA-M
TM95	M		BSA-M
TM96	M		BSA-M
TM97	M		BSA-M
TM98	M		BSA-M
TM99	M		BSA-M
TM100	M		BSA-M

## Sheet: Supplementary Data 2
Supplementary Data 2. Genome surveys of 10 female and 10 male P. euphratica individuals.
Accession	Sex	Genome_size(Mb)	Revised Genome_size(Mb)	Heterozygous_rate(%)	Repeat_rate(%)	Kmer	Depth	n_kmer	Note
TF1	Female	640.55	631.73	1.88	60.33	17	44	28184101199
TF2	Female	607.61	599.48	1.91	58.31	17	45	27342518420
TF3	Female	574.15	565.08	1.91	55.95	17	45	25836963814
TF4	Female	664.77	656.35	1.89	61.78	17	40	26590763819
TF5	Female	628.04	619.61	1.89	59.95	17	40	25121567164
TF61	Female	576.96	571.49	1.15	58.55	17	81	46733683481
TF62	Female	635.32	628.46	0.89	60.93	17	72	45743292368
TF63	Female	694.42	686.79	0.77	65.29	17	55	38193205479
TF64	Female	620.72	615.18	1.25	61.01	17	79	49036844327
TF1-136	Female	571.72	564.21	0.86	57.94	17	64	36590385295	Genome assembly
TM35	Male	593.18	584.84	1.93	57.49	17	52	30845398320
TM2	Male	601.2	592.94	1.93	57.91	17	44	26452872295
TM3	Male	599.99	592.3	1.92	58.35	17	51	30599694220
TM4	Male	563.95	556	1.87	55.89	17	47	26505559723
TM5	Male	575.74	567.81	1.9	56.35	17	49	28211367889
TM7	Male	550.2	542.59	1.99	54.56	17	84	46216961239	Genome assembly
TM52	Male	765.87	759.81	0.7	67.85	17	70	53610740356
TM53	Male	557.51	553.25	1.94	56.39	17	113	62998875482
TM54	Male	564.47	559.51	1.11	58.19	17	95	53624186362
TM55	Male	618.04	611.97	1.1	60.51	17	76	46971383791

## Sheet: Supplementary Data 3
Supplementary Data 3. Assembly statistics for the newly assembled genomes in this study and the previously reported genome (Zhang et al. 2020) of P. euphratica.
	FG	TM7.1	TM7.2 (MG)	GWHAAYU00000000.1 (Zhang et al. 2020)
Sequencing platform	Illumina Nova seq 6000 platform + PacBio sequel II platform	Illumina Nova seq 6000 platform + PacBio sequel II platform		Illumina HiSeq X Ten platform + PacBio Sequel platform
Illumina seq data (coverage)	56.61 Gb (100.33×)	59.76 Gb (110.14×)		25.47 Gb (42.17×)
PacBio seq data (coverage)	50.85 Gb (90.11×)	53.05 Gb (97.77×)		40.24 Gb (66×)
Contig N50 (bp)	2039164	892045		900000
Scaffold N50(bp)	23893804	24550255	22951477	28590778
BUSCO	0.925	0.959		0.91
Zhang, Z. et al. Improved genome assembly provides new insights into genome evolution in a desert poplar (Populus euphratica). Molecular Ecology Resources 20, 781-794, doi:10.1111/1755-0998.13142 (2020).

## Sheet: Supplementary Data 4
Supplementary Data 4. Hi-C data quality report.
Sample		Female TF1-136	Male TM7
Raw data	Raw paired reads	228493487	225743078
	Raw base	68548046100	67722923400
Remove duplication	clean base	67163638500	66373694700
	Non duplication base	54345687600	46524544800
	Clean pairs	223878795	221245649
	Non duplication pairs	181152292	155081816
Estimation on Hi-C Library	Total_reads_processed	11248256	10656058
	%Paired	25.6	33
	Total_pairs	2883849	3511988
	Valid_pairs	2540015	2500577
	Unique_di-tags	2478833	2429443
	%effect_rate	0.2204	0.228

## Sheet: Supplementary Data 5
Supplementary Data 5. Chromosome and scaffold numbers of the assembled genomes of P. euphratica in this study and the previously reported genome (Zhang et al. 2020).
Sex		Female			Male
Genome assembly		FG			TM7.1			TM7.2（MG）
Index		Length (bp)	Contig number		Length (bp)	contig number		Length (bp)	contig number
Chromosome ID	Chr01	60098320	46		52525068	60		63969725	223
	Chr02	28896820	14		28973711	32		26779042	116
	Chr03	26002199	14		26192605	51		19617820	75
	Chr04	32943396	25		30543716	35		34695546	143
	Chr05	33330192	24		33572997	57		31864176	96
	Chr06	35037165	24		33581356	47		39205322	135
	Chr07	21579039	15		24032231	32		22951477	85
	Chr08	22004462	15		25035990	32		29045888	125
	Chr09	18043061	14		17188829	43		15234576	59
	Chr10	26265462	10		26497504	79		25276909	62
	Chr11	23127612	18		23114923	28		19837529	97
	Chr12	20422745	15		15129718	62		21204624	22
	Chr13	22870816	19		19791343	42		20824375	62
	Chr14	22729891	18		19176525	31		24784848	84
	Chr15	20387638	15		21885772	35		18364125	61
	Chr16	20200829	12		20433694	28		20558982	69
	Chr17	20758751	15		22725584	63		15374722	40
	Chr18	23893804	20		22405169	22		21213840	64
	Chr19	19854016	17		18872071	26		19913909	60
Ordered in chromosome (bp)		498446218	350		481678806	805		490717435	1678
Unplanced (bp)		12806359	82		23655944	150		36430074	767
total (bp)		511252577	432		505334750	955		527147509	2445
Proportion in Chromosomes		0.974951	0.810185		0.953188	0.842932		0.930892	0.686299
Zhang, Z. et al. Improved genome assembly provides new insights into genome evolution in a desert poplar (Populus euphratica). Molecular Ecology Resources 20, 781-794, doi:10.1111/1755-0998.13142 (2020).

## Sheet: Supplementary Data 6
Supplementary Data 6. BUSCO assessment of the FG and MG in this study.
Genome	results （BUSCO）
FG	C:92.5%[S:80.9%,D:11.6%],F:1.6%,M:5.9%,n:1440
MG	C:87.9%[S:73.8%,D:14.1%],F:1.1%,M:11.0%,n:1440

## Sheet: Supplementary Data 7
Supplementary Data 7. Classification of transposons in the FG and MG of P. euphratica.
	Transable element
	FG	MG
DNA	18518001	18914230
LINE	4912319	4824649
SINE	2505	3719
LTR	297107835	230281955
Unknown	6346954	36596081
Total	322687430	290991089

## Sheet: Supplementary Data 8
Supplementary Data 8. Annotation summary of predicted genes in the FG and MG of P. euphratica.
	FG			MG
Database	Annotated Number	Annotated Percent(%)		Annotated Number	Annotated Percent(%)
NR	34663	94.2		35511	94.6
Swiss-Prot	26713	72.6		27190	72.5
KEGG	25709	69.9		26179	69.8
InterPro	28516	77.5		28972	77.2
Pfam	26332	71.6		26696	71.1
GO	19217	52.2		19828	52.8
Annotated	34698	94.3		35596	94.9
Unannotated	2094	5.7		1926	5.1
Total	36792	-		37522	-

## Sheet: Supplementary Data 9
Supplementary Data 9. ncRNA annotation in the FG and MG of P. euphratica.
			FG						MG
Type			Copy(w)	Average length(bp)	Total length(bp)	% of genome			Copy(w)	Average length(bp)	Total length(bp)	% of genome
miRNA			501	124.579	62414	0.012209			846	122.868	103946	0.019719
tRNA			642	74.9502	48118	0.009412			757	74.6697	56525	0.010723
rRNA	rRNA		238	260.445	61986	0.012125			1101	277.589	305626	0.057978
	18S		64	617.734	39535	0.007733			165	1110.45	183224	0.034758
	28S		71	134.239	9531	0.001864			407	140.344	57120	0.010836
	5.8S		21	161.048	3382	0.000662			102	156.392	15952	0.003026
	5S		82	116.317	9538	0.001866			427	115.527	49330	0.009358
snRNA	snRNA		754	110.426	83261	0.016287			551	111.755	61577	0.011681
	CD-box		579	102.82	59533	0.011645			351	99.2707	34844	0.00661
	HACA-box		72	125.417	9030	0.001766			77	124.779	9608	0.001823
	splicing		102	142.824	14568	0.00285			122	139.303	16995	0.003224

## Sheet: Supplementary Data 10
Supplementary Data 10. BSA data from female and male bulk DNA samples of P. euphratica.
Sample	Raw Base(bp)	Clean Base(bp)	Effective Rate(%)	Error Rate(%)	Q20(%)	Q30(%)	GC Content(%)
Bulk-Female	67277248500	67170774600	99.84	0.03	97.25	92.22	34.27
Bulk-Male	72850349100	72737845200	99.85	0.03	97.31	92.37	34.09

[truncated: 21 more sheets: Supplementary Data 11, Supplementary Data 12, Supplementary Data 13, Supplementary Data 14, Supplementary Data 15, Supplementary Data 16, Supplementary Data 17, Supplementary Data 18, Supplementary Data 19, Supplementary Data 20, Supplementary Data 21, Supplementary Data 22, Supplementary Data 23, Supplementary Data 24, Supplementary Data 25, Supplementary Data 26, Supplementary Data 27, Supplementary Data 28, Supplementary Data 29, Supplementary Data 30 …]
